# Supplementary material for: The change in liver stiffness, controlled attenuation parameter and fibrosis-4 index for chronic hepatitis C patients with direct-acting antivirals
Source: PLoS One. 2019 Apr 2;14(4):e0214323. doi: 10.1371/journal.pone.0214323 (PMC6445421; doi:10.1371/journal.pone.0214323)
Supplement: S1 Dataset — (XLS) [file pone.0214323.s001.xls]

## Sheet: 3D 
1	Body height	Body weight	dose	rib_d	Treatment weeks	wk	fwk	ae	rm	pre_ab	pre_ab	pre_ab1	hbsag	fu_rna6m	svr	rib	pre_pt	pre_ot	pre_gt	pre_bil	pre_wbc	pre_hb	pre_plt	pre_Fib4_1	pre_afp	pre_tsh	ot3m	pt3m	bil3m	wbc3m	hb3m	plt3m	ot6m	pt6m	bil6m	wbc6m	hb6m	plt6m	ot9m	pt9m	bil9m	wbc9m	hb9m	plt9m	end_ot	end_pt	end_bil	end_wbc	end_hb
2	156	46.2	Viekirax+Dasabuvir	0	12	12	27	0	NR	400.8	0	400.8	N	X	SVR	0	9.8	47	45	0.6	4.4	13.5	201	2.15863	4.5		18	13	0.9	5.5	11.3	182	19	8	0.4	5.7	12.9	166							18	13	0.9	5.5	11.3
3	164	62	Viekirax+Dasabuvir	0	12	8	19	0	CIR	149.71	0	149.71	N	X	SVR	0	10.9	51	76	0.8	5.5	15.5	74	5.62208	41.3		18	16	0.9	5.7	15	88	20	22	0.8	7.1	14.6	810							18	16	0.9	5.7	15
4	172	73	Viekirax+Dasabuvir	0	12	9	15	0	CIR	37.83	0	37.83	N	X	SVR	0	11.3	74	123	0.7	5.8	14.9	74	5.9109	3.9	1.712	25	17	1.1	5.3	14.9	74	25	17	1.2	5.5	14.3	780							25	17	1.1	5.3	14.9
5	167	77	Viekirax+Dasabuvir	0	12	9	16	0	CIR	46.8	0	46.8	N	X	SVR	0	11	22	25	1.2	5	14.7	88	2.91718	24.3		93	207	1.6	7.3	13.6	63	32	55	0.5	4.9	13.1	84	40	40	0.8	4.7	12.9	9.9	93	207	1.6	7.3	13.6
6	159	60	Viekirax+Dasabuvir	0	12	8	28	0	CIR	22.57	0	22.57	N	X	SVR	0	11.2	41	46	1.1	3.4	12.4	99	3.80431	6		20	16	1.2	3.3	12.2	104	16	12	1.9	5	12.3	114	22	16	1	3.9	12.2	12.1	20	16	1.2	3.3	12.2
7	157	64	Viekirax+Dasabuvir	0	12	8	15	0	CHC	460.9	0	460.9	N	X	SVR	0	9.8	32	39	0.9	5.5	12.8	171	1.97481	3		23	24	0.5	6.1	13	162	18	18	0.6	5	12.8	141	22	18	0.4	6	12.1	14.4	23	24	0.5	6.1	13
8	148	60	Viekirax+Dasabuvir	0	12	8	28	0	CHC	43.24	0	43.24	N	X	SVR	0	11	111	140	1	5.4	13.7	110	6.08299	29.9		34	30	1.3	6.9	13.5	106	36	36	0.6	5.7	13.3	106	29	27	1	6.4	13.7	11.5	34	30	1.3	6.9	13.5
9	169	71	Viekirax+Dasabuvir	0	12	8	28	0	CHC	128.48	0	128.48	N	X	SVR	0	10.7	61	97	1	7.5	14.9	172	2.33851	6.4		16	16	0.6	7.5	12.8	185	24	21	0.5	9.2	13.8	212	25	28	0.4	7.3	14.1	19.6	16	16	0.6	7.5	12.8
10	162	57	Viekirax+Dasabuvir	0	12	8	28	0	CHC	124.07	0	124.07	N	X	SVR	0	11	175	248	1.4	4.8	16	142	5.33113	15.5		34	19	1.1	5.3	15.8	132	34	26	1.3	6.4	15.4	154	35	29	1.4	7.8	14.8	14.2	34	19	1.1	5.3	15.8
11	169	70	Viekirax+Dasabuvir	0	12	8	26	0	CHC	99.54	0	99.54	N	X	SVR	0	10	25	33	0.9	7.7	15.1	155	2.14385	2		19	15	1.4	6.9	14.8	185	16	13	0.9	6.2	14.8	161	17	12	0.9	7.6	14.6	17.8	19	15	1.4	6.9	14.8
12	164	62	Viekirax+Dasabuvir	0	12	10	26	1	CIR	58.56	0	58.56	N	X	SVR	0	10.9	86	189	0.9	4.9	15.9	86	4.5191	9.1		21	29	1.3	5.9	15.4	92	25	33	1.2	5.4	16	106							21	29	1.3	5.9	15.4
13	150.5	56	Viekirax+Dasabuvir	0	12	12	29	0	CIR	265.9	0	265.9	N	X	SVR	0	10.8	35	31	0.8	5.5	11.8	129	3.95458	3.8		25	18	1.3	5.1	12	147	17	9	0.7	6.1	11.9	142							25	18	1.3	5.1	12
14	155	58	Viekirax+Dasabuvir	0	12	8	28	0	CIR	908.8	0	908.8	N	X	SVR	0	10.9	75	97	1.1	9.9	14.5	208	2.50278	4.8	0.168	24	17	1.1	8.1	14.6	204	22	11	1.2	7.2	14.6	216							24	17	1.1	8.1	14.6
15	154	62	Viekirax+Dasabuvir	0	12	8	16	0	CIR	136.63	0	136.63	N	X	SVR	0	10.9	37	32	1.3	6.3	15	121	3.30284	6.7	2.89	18	14	1.3	5.3	14.6	118	39	43	0.7	4.2	14.2	99							18	14	1.3	5.3	14.6
16	174	75	Viekirax+Dasabuvir	0	12	12	25	0	CHC	139.73	0	139.73	N	X	SVR	0	10.3	73	157	1	4.6	15.3	236	1.25951	3.2		19	23	0.6	10.3	14.8	259	48	81	1.3	5.6	15.2	276	34	59	0.7	5.9	15.3	32.7	19	23	0.6	10.3	14.8
17	152	64	Viekirax+Dasabuvir	0	12	8	26	0	CIR	161.04	0	161.04	N	X	SVR	0	10.4	59	60	1.1	3.6	13.5	125	4.29256	44.7		27	27	1.2	3.7	12.9	142	48	49	0.9	3.8	13	122	77	95	0.9				27	27	1.2	3.7	12.9
18	148	50	Viekirax+Dasabuvir	0	12	8	16	0	CHC	22.07	0	22.07	N	X	SVR	0	10.9	43	48	0.9	6.1	15.1	254	1.49073	2.4		20	13	0.9	7.4	14	204	22	16	0.8	5.6	14.8	233							20	13	0.9	7.4	14
19	158	53.7	Viekirax+Dasabuvir+Rib	0	12	8	26	1	CHC		0		N	X	SVR	336	11.4	144	229	0.9	4.9	13.1	139	3.63802	125.4		20	12	0.9	4.7	10.4	166	23	23	0.8	4.1	13.4	138	25	19	1	4.3	14.4	14.9	20	12	0.9	4.7	10.4
20	156	72	Viekirax+Dasabuvir+Rib	0	24	20	14	0	CIR	27.49	0	27.49	N	X	SVR	532	11.4	92	108	1.3	4.1	12.5	123	4.20292	6.53	0.457	30	24	1.1	4.4	9.9	157	40	30	1.1	4	11.2	130	67	70	1	4.8	11.8	13.9	67	70	1	4.8	11.8
21	167	100	Viekirax+Dasabuvir	0	12	12	14	0	CHC	30.87	0	30.87	N	X	SVR	0	9.6	33	33	1.2	5.8	12.8	208	1.93648	9		16	12	0.4	7.3	12.4	181	28	34	0.9	6.8	13.1	221	22	24	0.5	6.2	12.8	17.6	16	12	0.4	7.3	12.4
22	164	67	Viekirax+Dasabuvir	0	12	12	14	0	CIR	129.88	0	129.88	N	X	SVR	0	10.4	34	39	0.7	4.8	11.5	97	3.43925	3.3		19	13	1.3	4.6	11.3	101	23	21	1.1	5.1	13	113	18	17	0.8	6.5	11.2	9.5	19	13	1.3	4.6	11.3
23	155	72	Viekirax+Dasabuvir	0	12	9	21	0	CHC	27.58	0	27.58	N	X	SVR	0	11.6	83	111	1.1	4.5	14.3	114	3.84814	23.4		21	16	1.4	5.6	13.1	129	24	17	1.3	6.4	14.6	117							21	16	1.4	5.6	13.1
24	168	80	Viekirax+Dasabuvir	0	12	10	15	0	CHC	58.75	0	58.75	N	X	SVR	0	10.7	42	61	1.3	5.3	17.7	167	2.09268	14.7		16	16	1	7	17.7	188	25	39	0.5	6.5	17.3	200	20	22	0.6	7	16.2	19.2	16	16	1	7	17.7
25	150	57	Viekirax+Dasabuvir	0	12	8	16	0	CIR	184.4	0	184.4	N	X	SVR	0	10.5	41	40	1	6.4	13.6	208	1.77443	6.2	1.2	29	31	1	8.2	13.5	212	48	58	0.9	7.5	13.6	184	59	65					29	31	1	8.2	13.5
26	156	58	Viekirax+Dasabuvir	0	12	8	39	0	CHC	131.32	0	131.32	N	X	SVR	0	10.5	73	118	0.8	5	13.8	130	3.38695	3.9		25	27	0.8	4.4	12.3	107	27	25	0.7	5.6	12.2	124							25	27	0.8	4.4	12.3
27	149	55	Viekirax+Dasabuvir+Rib	0	12	9	15	0	CIR	20.88	0	20.88	N	X	SVR	119	10.7	102	116	0.8	7.2	14.8	130	5.65545	17.8		23	22	1.4	7.6	12.1	162	29	27	0.9	7.5	14.6	134	34	40	0.7	9	15	15.2	23	22	1.4	7.6	12.1
28	154.1	59.9	Viekirax+Dasabuvir	0	12	6	14	0	CIR	32.97	0	32.97	N	X	SVR	0	11	95	94	1	3.9	13.1	138	5.11926	23.5		27	20	1			0	38	33	0.7	4.8	13.2	152							27	20	1
29	151	55.5	Viekirax+Dasabuvir	0	12	8	15	0	CIR	14.5	0	14.5	N	X	SVR	0	11.6	59	68	0.7	3.1	12.6	125	3.37601	21.8		22	15	1	3.7	12.3	146	39	41	0.8	3.6	12.9	143	40	39	0.7	4.2	13	22.2	22	15	1	3.7	12.3
30	171	92	Viekirax+Dasabuvir	0	12	8	29	0	CIR	28.89	0	28.89	N	X	SVR	0	11.4	39	52	0.9	4.2	13.4	78	3.2329	7		23	23	1.1	4.4	14.5	66	21	29	1.2	4.4	13.7	68							23	23	1.1	4.4	14.5
31	164	56	Viekirax+Dasabuvir	0	12	7	14	0	CIR	0	0		N	X	SVR	0	11	173	148	1.5	3.9	13.9	192	4.83183	139.3		29	18	0.7	5.6	13.8	173	30	20	1.1	5.8	13.5	169							29	18	0.7	5.6	13.8
32	163	76	Viekirax+Dasabuvir+Rib	0	24	22	3	0	CIR	263.8	0	263.8	N	X	SVR	504	10.8	113	177	1.3	6.7	15	90	5.75438	64.3		27	24	1.3	8	13.2	98	23	25	1.1	9.4	13.5	119	41	31	1	7.1	15.2	8.7	41	31	1	7.1	15.2
33	163	63	Viekirax+Dasabuvir	0	12	9	16	0	CHC	386.2	0	386.2	N	X	SVR	0	9.9	44	41	0.4	4.3	12.8	216	2.00739	3.5		20	15	0.5			0	26	21	0.6	4.8	12.3	194							20	15	0.5
34	160	51	Viekirax+Dasabuvir	0	12	8	15	0	CHC	325.5	0	325.5	N	X	SVR	0	10.9	59	124	1.4	6.2	11.9	146	1.86413	2.3		16	14	0.9	5.7	11.4	126	19	18	1	6.8	11.3	113	21	28	1	7.7	11.8	13.7	16	14	0.9	5.7	11.4
35	175	84	Viekirax+Dasabuvir+Rib	0	24	22	15	0	CIR	0	0		N	X	SVR	784	12	110	160	2.5	5.4	16.2	153	2.49419	21.1		32	40	1.5	6	14.4	175	34	27	2.1	6.6	15.2	204	34	34	3	11.4	16.8	16.9	34	34	3	11.4	16.8
36	156.9	76.5	Viekirax+Dasabuvir	0	12	10	13	0	CIR	0	0		N	X	SVR	0	10.9	66	94	0.9	4.7	14.7	129	3.4835	11.6		29	26	1.2	4.8	14.5	118	32	35	1.1	4.4	14.2	127	34	38	0.9	5.6	14.4	15.3	29	26	1.2	4.8	14.5
37	160	40	Viekirax+Dasabuvir	0	12	10	14	0	CHC	27.91	0	27.91	X	X	SVR	0	11.1	108	113	1	3.4	13.7	103	6.38228	4.2		47	14	1.2	4.2	12.8	141	34	19	1.1	4.5	13.9	106							47	14	1.2	4.2	12.8
38	154	53	Viekirax+Dasabuvir	0	12	8	14	1	CHC	0	0		N	X	SVR	0	10.9	215	267	1.2	6.1	13.4	101	8.04906	14.9		24	17	0.8	6.7	13.5	118	28	24	1	5.6	13.4	106	29	29	0.9	6.4	13.7	13.3	24	17	0.8	6.7	13.5
39	165	69	Viekirax+Dasabuvir	0	12	8	14	0	CIR	23.71	0	23.71	N	X	SVR	0	12.7	122	71	1.2	5.6	15.1	51	17.9238	167.7		41	20	2.6	7.9	14.8	73	99	36	2	6.4	14.9	82	29	11	2	5.2	14	5.5	41	20	2.6	7.9	14.8
40	170	66	Viekirax+Dasabuvir	0	12	8	14	0	CIR	42.77	0	42.77	N	X	SVR	0	11.2	101	1160	0.9	4.7	13.2	97	1.97618	10.4		21	17	0.8	5.9	12.2	92	19	12	0.6	5.5	12.7	100	23	19	0.7	4.8	12.6	10.2	21	17	0.8	5.9	12.2
41	157	54	Viekirax+Dasabuvir	0	12	12	14	0	CIR	507	0	507	N	X	SVR	0	10.4	35	49	1	12.3	16	146	2.42665	17.5		19	16	1.1	8.5	15.2	135	22	20	1	6.7	13.4	167	21	17	0.9	6.7	14.2	13.8	19	16	1.1	8.5	15.2
42	154	61.2	Viekirax+Dasabuvir	0	12	8	13	0	CIR	3606	0	3606	P 1	X	SVR	0	11.6	46	61	0.9	13.8	19.3	193	1.69105	1.9	0.008	25	25	1.1	13.2	12.9	251	33	33	1.2	5.6	12.2	171	31	26	1.1				25	25	1.1	13.2	12.9
43	155	54	Viekirax+Dasabuvir	0	12	8	15	0	CHC	0	0		N	X	SVR	0	10.3	86	113	0.9	7.6	14.8	171	2.80965	6.6		26	21	0.7	7.7	14.4	179	21	18	0.5	8	13.8	172							26	21	0.7	7.7	14.4
44	169	71	Viekirax+Dasabuvir	0	12	8	14	0	CIR	85.2	0	85.2	N	X	SVR	0	9.8	45	47	0.7	4.6	12	130	3.74475	4.8		29	33	1.2	5.4	10.7	151	26	15	0.6	4.1	11.9	148	19	15	0.6				29	33	1.2	5.4	10.7
45	167	60	Viekirax+Dasabuvir	0	12	10	14	0	CIR	890.6	0	890.6	N	X	SVR	0	11.5	65	49	0.8	5.3	12.6	308	1.88757	2.9		36	23	0.8	5.5	12.8	325	44	29	0.8	6.6	12.4	396	55	38	0.7				36	23	0.8	5.5	12.8
46	160	74	Viekirax+Dasabuvir	0	12	8	19	0	CIR	677	0	677	N	X	SVR	0	11.1	47	69	1.1	7.2	16.9	123	2.16951	10.7		24	22	1.2	8	16.2	143	33	34	0.6	7.2	16.1	144							24	22	1.2	8	16.2
47	161	67	Viekirax+Dasabuvir+Rib	0	24	22	6	1	CIR	19.26	0	19.26	N	X	SVR	644	11.5	197	234	1.6	7.2	15.4	94	6.37923	39.4		55	48	1.3	7.1	15	117	36	42	1	9.3	15.7	126	49	53	1.3	9.4	16.5	13.7	49	53	1.3	9.4	16.5
48	151	63	Viekirax+Dasabuvir+Rib	0	24	20	0	0	CIR	382.4	0	382.4	N	X	SVR	616	9.9	46	32	1.2	5.1	12.9	236	2.6019	5.8		21	14	1.5	5.4	10.5	270	26	16	1.9	5.2	11.6	258	26	18	0.7	6.1	12.6	27.4	26	18	0.7	6.1	12.6
49	169	84	Viekirax+Dasabuvir+Rib	0	24	20	1	0	CIR	22.18	0	22.18	N	X	SVR	658	12.6	83	101	1.1	6.3	18.6	159	2.98883	23.6		24	21	1.2	8.3	17.9	201	22	19	1.6	6.7	18	146	33	45	0.7	6.2	18.6	16.8	33	45	0.7	6.2	18.6
50	143	66	Viekirax+Dasabuvir	0	12	8	13	0	CIR	124.96	0	124.96	N	X	SVR	0	10.2	68	87	0.6	5.8	14.7	179	2.69604	8		24	18	0.8	5.3	14	131	28	33	0.7	6.3	14.4	174							24	18	0.8	5.3	14
51	158	60	Viekirax+Dasabuvir+Rib	0	24	20	2	0	CIR	303.5	0	303.5	N	X	SVR	672	10.6	38	37	1	8.3	14.1	232	1.67625	5.1		26	17	0.8	5.8	12.4	244	29	19	0.6	7.3	13.9	234	28	16	0.7	7.6	14.1	27.1	28	16	0.7	7.6	14.1
[truncated: 51 more columns]
